# Supplementary material for: Red Blood Cell Proteasome in Beta-Thalassemia Trait: Topology of Activity and Networking in Blood Bank Conditions
Source: Membranes (Basel). 2021 Sep 17;11(9):716. doi: 10.3390/membranes11090716 (PMC8466122; doi:10.3390/membranes11090716)
Supplement: Supplementary file 1 [file membranes-11-00716-s001.zip]

Archive with 1 entries (1 files):
- membranes-1339961-supplementary.pdf
